# Supplementary material for: Proteomic Screening for Cellular Targets of the Duck Enteritis Virus Protein VP26 Reveals That the Host Actin–Myosin II Network Regulates the Proliferation of the Virus
Source: Int J Mol Sci. 2025 Sep 18;26(18):9108. doi: 10.3390/ijms26189108 (PMC12470233; doi:10.3390/ijms26189108)
Supplement: Supplementary file 1 [file ijms-26-09108-s001.zip]

Archive with 46 entries (44 files):
- Supplement S1.pdf
- Supplement S2.pdf
- Supplement S3-STRING analyses/
- Supplement S3-STRING analyses/ppi.xlsx
- Supplement S3-STRING analyses/STRING analysis.pdf
- Supplement S3-STRING analyses/string_interactions.tsv
- Supplement S4- Alignment of duck-original and chick-original protein sequences/
- Supplement S4- Alignment of duck-original and chick-original protein sequences/AP3M1.file.pdf
- Supplement S4- Alignment of duck-original and chick-original protein sequences/AP3M1.gb
- Supplement S4- Alignment of duck-original and chick-original protein sequences/AP3M1.pdf
- Supplement S4- Alignment of duck-original and chick-original protein sequences/ATP5H.file.pdf
- Supplement S4- Alignment of duck-original and chick-original protein sequences/ATP5H.pdf
- Supplement S4- Alignment of duck-original and chick-original protein sequences/ATP5PD.gb
- Supplement S4- Alignment of duck-original and chick-original protein sequences/DCN.file.pdf
- Supplement S4- Alignment of duck-original and chick-original protein sequences/DCN.gb
- Supplement S4- Alignment of duck-original and chick-original protein sequences/DCN.pdf
- Supplement S4- Alignment of duck-original and chick-original protein sequences/EIF6.file.pdf
- Supplement S4- Alignment of duck-original and chick-original protein sequences/EIF6.gb
- Supplement S4- Alignment of duck-original and chick-original protein sequences/EIF6.pdf
- Supplement S4- Alignment of duck-original and chick-original protein sequences/GSN.file.pdf
- Supplement S4- Alignment of duck-original and chick-original protein sequences/GSN.gb
- Supplement S4- Alignment of duck-original and chick-original protein sequences/GSN.pdf
- Supplement S4- Alignment of duck-original and chick-original protein sequences/MYH10.file.pdf
- Supplement S4- Alignment of duck-original and chick-original protein sequences/MYH10.gb
- Supplement S4- Alignment of duck-original and chick-original protein sequences/MYH10.pdf
- Supplement S4- Alignment of duck-original and chick-original protein sequences/MYH9.file.pdf
- Supplement S4- Alignment of duck-original and chick-original protein sequences/MYH9.gb
- Supplement S4- Alignment of duck-original and chick-original protein sequences/MYH9.pdf
- Supplement S4- Alignment of duck-original and chick-original protein sequences/MYO5A.file.pdf
- Supplement S4- Alignment of duck-original and chick-original protein sequences/MYO5A.gb
- Supplement S4- Alignment of duck-original and chick-original protein sequences/MYO5A.pdf
- Supplement S4- Alignment of duck-original and chick-original protein sequences/RPS26.file.pdf
- Supplement S4- Alignment of duck-original and chick-original protein sequences/RPS26.gb
- Supplement S4- Alignment of duck-original and chick-original protein sequences/RPS26.pdf
- Supplement S4- Alignment of duck-original and chick-original protein sequences/TMED10.file.pdf
- Supplement S4- Alignment of duck-original and chick-original protein sequences/TMED10.gb
- Supplement S4- Alignment of duck-original and chick-original protein sequences/TMED10.pdf
- Supplement S4- Alignment of duck-original and chick-original protein sequences/TMOD3.file.pdf
- Supplement S4- Alignment of duck-original and chick-original protein sequences/TMOD3.gb
- Supplement S4- Alignment of duck-original and chick-original protein sequences/TMOD3.pdf
- Supplement S4- Alignment of duck-original and chick-original protein sequences/VAMP3.file.pdf
- Supplement S4- Alignment of duck-original and chick-original protein sequences/VAMP3.gb
- Supplement S4- Alignment of duck-original and chick-original protein sequences/VAMP3.pdf
- Supplement S4- Alignment of duck-original and chick-original protein sequences/Xirp 1.pdf
- Supplement S4- Alignment of duck-original and chick-original protein sequences/Xirp1.file.pdf
- Supplement S4- Alignment of duck-original and chick-original protein sequences/Xirp1.gb
