# Supplementary material for: Proteomic Screening for Cellular Targets of the Duck Enteritis Virus Protein VP26 Reveals That the Host Actin–Myosin II Network Regulates the Proliferation of the Virus
Source: Int J Mol Sci. 2025 Sep 18;26(18):9108. doi: 10.3390/ijms26189108 (PMC12470233; doi:10.3390/ijms26189108)
Supplement: Supplementary file 1 [file ijms-26-09108-s001.zip › Supplement S3-STRING analyses/ppi.xlsx]

## Sheet: Tablib Dataset
node1	node1_gene	node1_string	node2	node2_gene	node2_string	score
Q91957	Xirp1	9031.ENSGALP00000009684	P02604	ENSGALG00000002907	9031.ENSGALP00000039262	677
Q5ZLY3	TMOD3	9031.ENSGALP00000007492	O93510	GSN	9031.ENSGALP00000002197	659
Q5ZLY3	TMOD3	9031.ENSGALP00000007492	P02604	ENSGALG00000002907	9031.ENSGALP00000039262	903
P02604	ENSGALG00000002907	9031.ENSGALP00000039262	P02612	ENSGALG00000028567	9031.ENSGALP00000034131	556
P02604	ENSGALG00000002907	9031.ENSGALP00000039262	P24032	ENSGALG00000014854	9031.ENSGALP00000030296	538
P02604	ENSGALG00000002907	9031.ENSGALP00000039262	Q789A6	MYH10	9031.ENSGALP00000023352	733
P02604	ENSGALG00000002907	9031.ENSGALP00000039262	Q02440	MYO5A	9031.ENSGALP00000007352	736
P02612	ENSGALG00000028567	9031.ENSGALP00000034131	Q789A6	MYH10	9031.ENSGALP00000023352	971
P02612	ENSGALG00000028567	9031.ENSGALP00000034131	P24032	ENSGALG00000014854	9031.ENSGALP00000030296	911
P02612	ENSGALG00000028567	9031.ENSGALP00000034131	Q02440	MYO5A	9031.ENSGALP00000007352	801
Q02440	MYO5A	9031.ENSGALP00000007352	Q789A6	MYH10	9031.ENSGALP00000023352	471
Q02440	MYO5A	9031.ENSGALP00000007352	O93510	GSN	9031.ENSGALP00000002197	526
Q02440	MYO5A	9031.ENSGALP00000007352	P24032	ENSGALG00000014854	9031.ENSGALP00000030296	852
Q789A6	MYH10	9031.ENSGALP00000023352	P24032	ENSGALG00000014854	9031.ENSGALP00000030296	979
Q789A6	MYH10	9031.ENSGALP00000023352	O93510	GSN	9031.ENSGALP00000002197	518
Q5ZM66	RPS26	9031.ENSGALP00000041639	A0A1D5PNG3	EIF6	9031.ENSGALP00000002796	672
