# Supplementary material for: Proteomic Screening for Cellular Targets of the Duck Enteritis Virus Protein VP26 Reveals That the Host Actin–Myosin II Network Regulates the Proliferation of the Virus
Source: Int J Mol Sci. 2025 Sep 18;26(18):9108. doi: 10.3390/ijms26189108 (PMC12470233; doi:10.3390/ijms26189108)
Supplement: Supplementary file 1 [file ijms-26-09108-s001.zip › Supplement S3-STRING analyses/string_interactions.tsv]

#node1	node2	node1_string_id	node2_string_id	neighborhood_on_chromosome	gene_fusion	phylogenetic_cooccurrence	homology	coexpression	experimentally_determined_interaction	database_annotated	automated_textmining	combined_score
EIF6	RPS26	9031.ENSGALP00000054404	9031.ENSGALP00000052582	0	0	0	0	0.078	0	0	0.398	0.421
GSN	TMOD3	9031.ENSGALP00000054518	9031.ENSGALP00000007492	0	0	0	0	0.054	0.241	0	0.730	0.789
MYH10	MYL1	9031.ENSGALP00000043966	9031.ENSGALP00000004578	0	0	0	0	0.307	0.472	0.540	0.343	0.874
MYH10	MYO5A	9031.ENSGALP00000043966	9031.ENSGALP00000049670	0	0	0	0.668	0.077	0.238	0	0.235	0.416
MYH10	MYH9	9031.ENSGALP00000043966	9031.ENSGALP00000053892	0	0	0.052	0.976	0	0	0.540	0.060	0.554
MYH10	MYL9	9031.ENSGALP00000043966	9031.ENSGALP00000063190	0	0	0	0	0.111	0.300	0.540	0.576	0.862
MYH10	MYL12A	9031.ENSGALP00000043966	9031.ENSGALP00000059802	0	0	0	0	0.111	0.300	0.540	0.639	0.882
MYH10	MYL6	9031.ENSGALP00000043966	9031.ENSGALP00000051229	0	0	0	0	0.148	0.289	0.540	0.775	0.929
MYH9	MYL1	9031.ENSGALP00000053892	9031.ENSGALP00000004578	0	0	0	0	0.307	0.472	0.540	0.392	0.884
MYH9	MYH10	9031.ENSGALP00000053892	9031.ENSGALP00000043966	0	0	0.052	0.976	0	0	0.540	0.060	0.554
MYH9	MYO5A	9031.ENSGALP00000053892	9031.ENSGALP00000049670	0	0	0	0.670	0.054	0.238	0.400	0.201	0.608
MYH9	MYL6	9031.ENSGALP00000053892	9031.ENSGALP00000051229	0	0	0	0	0.148	0.289	0.900	0.573	0.970
MYH9	MYL12A	9031.ENSGALP00000053892	9031.ENSGALP00000059802	0	0	0	0	0.132	0.300	0.900	0.437	0.961
MYH9	MYL9	9031.ENSGALP00000053892	9031.ENSGALP00000063190	0	0	0	0	0.118	0.300	0.900	0.484	0.963
MYL1	MYO5A	9031.ENSGALP00000004578	9031.ENSGALP00000049670	0	0	0	0	0	0.367	0	0.122	0.420
MYL1	XIRP1	9031.ENSGALP00000004578	9031.ENSGALP00000038126	0	0	0	0	0.503	0.133	0	0.064	0.562
MYL1	TMOD3	9031.ENSGALP00000004578	9031.ENSGALP00000007492	0	0	0	0	0.148	0	0.500	0.259	0.656
MYL1	MYL6	9031.ENSGALP00000004578	9031.ENSGALP00000051229	0	0	0.058	0.958	0.361	0	0.540	0.068	0.707
MYL1	MYH10	9031.ENSGALP00000004578	9031.ENSGALP00000043966	0	0	0	0	0.307	0.472	0.540	0.343	0.874
MYL1	MYH9	9031.ENSGALP00000004578	9031.ENSGALP00000053892	0	0	0	0	0.307	0.472	0.540	0.392	0.884
MYL1	MYL12A	9031.ENSGALP00000004578	9031.ENSGALP00000059802	0	0	0	0.687	0.314	0.671	0.540	0.256	0.912
MYL1	MYL9	9031.ENSGALP00000004578	9031.ENSGALP00000063190	0	0	0	0.712	0.316	0.671	0.540	0.305	0.918
MYL12A	MYL1	9031.ENSGALP00000059802	9031.ENSGALP00000004578	0	0	0	0.687	0.314	0.671	0.540	0.256	0.912
MYL12A	MYH10	9031.ENSGALP00000059802	9031.ENSGALP00000043966	0	0	0	0	0.111	0.300	0.540	0.639	0.882
MYL12A	MYL6	9031.ENSGALP00000059802	9031.ENSGALP00000051229	0	0	0	0.700	0.206	0.433	0.900	0.461	0.972
MYL12A	MYH9	9031.ENSGALP00000059802	9031.ENSGALP00000053892	0	0	0	0	0.132	0.300	0.900	0.437	0.961
MYL12A	MYL9	9031.ENSGALP00000059802	9031.ENSGALP00000063190	0	0	0.048	0.984	0.126	0	0.900	0.049	0.910
MYL6	MYL1	9031.ENSGALP00000051229	9031.ENSGALP00000004578	0	0	0.058	0.958	0.361	0	0.540	0.068	0.707
MYL6	MYH10	9031.ENSGALP00000051229	9031.ENSGALP00000043966	0	0	0	0	0.148	0.289	0.540	0.775	0.929
MYL6	MYO5A	9031.ENSGALP00000051229	9031.ENSGALP00000049670	0	0	0	0	0	0.367	0	0.122	0.420
MYL6	MYH9	9031.ENSGALP00000051229	9031.ENSGALP00000053892	0	0	0	0	0.148	0.289	0.900	0.573	0.970
MYL6	MYL12A	9031.ENSGALP00000051229	9031.ENSGALP00000059802	0	0	0	0.700	0.206	0.433	0.900	0.461	0.972
MYL6	MYL9	9031.ENSGALP00000051229	9031.ENSGALP00000063190	0	0	0	0.715	0.206	0.940	0.900	0.589	0.997
MYL9	MYL1	9031.ENSGALP00000063190	9031.ENSGALP00000004578	0	0	0	0.712	0.316	0.671	0.540	0.305	0.918
MYL9	MYH10	9031.ENSGALP00000063190	9031.ENSGALP00000043966	0	0	0	0	0.111	0.300	0.540	0.576	0.862
MYL9	MYL6	9031.ENSGALP00000063190	9031.ENSGALP00000051229	0	0	0	0.715	0.206	0.940	0.900	0.589	0.997
MYL9	MYH9	9031.ENSGALP00000063190	9031.ENSGALP00000053892	0	0	0	0	0.118	0.300	0.900	0.484	0.963
MYL9	MYL12A	9031.ENSGALP00000063190	9031.ENSGALP00000059802	0	0	0.048	0.984	0.126	0	0.900	0.049	0.910
MYO5A	MYL1	9031.ENSGALP00000049670	9031.ENSGALP00000004578	0	0	0	0	0	0.367	0	0.122	0.420
MYO5A	MYH10	9031.ENSGALP00000049670	9031.ENSGALP00000043966	0	0	0	0.668	0.077	0.238	0	0.235	0.416
MYO5A	MYL6	9031.ENSGALP00000049670	9031.ENSGALP00000051229	0	0	0	0	0	0.367	0	0.122	0.420
MYO5A	MYH9	9031.ENSGALP00000049670	9031.ENSGALP00000053892	0	0	0	0.670	0.054	0.238	0.400	0.201	0.608
RPS26	EIF6	9031.ENSGALP00000052582	9031.ENSGALP00000054404	0	0	0	0	0.078	0	0	0.398	0.421
TMOD3	MYL1	9031.ENSGALP00000007492	9031.ENSGALP00000004578	0	0	0	0	0.148	0	0.500	0.259	0.656
TMOD3	GSN	9031.ENSGALP00000007492	9031.ENSGALP00000054518	0	0	0	0	0.054	0.241	0	0.730	0.789
XIRP1	MYL1	9031.ENSGALP00000038126	9031.ENSGALP00000004578	0	0	0	0	0.503	0.133	0	0.064	0.562
