# Supplementary material for: Proteomic Screening for Cellular Targets of the Duck Enteritis Virus Protein VP26 Reveals That the Host Actin–Myosin II Network Regulates the Proliferation of the Virus
Source: Int J Mol Sci. 2025 Sep 18;26(18):9108. doi: 10.3390/ijms26189108 (PMC12470233; doi:10.3390/ijms26189108)
Supplement: Supplementary file 1 [file ijms-26-09108-s001.zip › Supplement S4- Alignment of duck-original and chick-original protein sequences/AP3M1.gb]

LOCUS       chick AP3M1       418 aa
DEFINITION  chick AP3M1     418 aa
TITLE       chick AP3M1
ORIGIN

        1 MIHSLFLINC SGDIFLEKHW KSVVSQSVCD YFFEAQEKAI DVENVPPVIS TPLHYLISIY
       61 RDKIFFVSVI QTEVPPLFVI EFLHRVADTF QDYFGECSET AIKDNVVIVY ELLEEMLDNG
      121 FPLATESNIL KELIKPPTIL RSVVNSITGS SNVGDTLPTG QLSNIPWRRA GVKYTNNEAY
      181 FDVIEEIDAI IDKSGSTVFA EIQGVIDSCI KLSGMPDLSL SFMNPRLLDD VSFHPCIRFK
      241 RWESERVLSF IPPDGNFRLI SYRVSSQNLV AIPVYVKHLI SFKENSSSGR FDVTIGPKQN
      301 MGKTVEGVVM TVHMPKAVLN MNLTATQGSY TFDPVTKVLA WDVGKITPQK LPNLKGIVNL
      361 QSGAPKPEEN PSLNIQFKIQ QLAISGLKVN RLDMYGEKYK PFKGVKYITK AGKFQVRT
//
LOCUS       duck AP3M1       418 aa
DEFINITION  duck AP3M1     418 aa
TITLE       duck AP3M1
ORIGIN

        1 MIHSLFLINC SGDIFLEKHW KSVVSQSVCD YFFEAQEKAI DVENVPPVIS TPHHYLISIY
       61 RDKIFFVSVI QTEVPPLFVI EFLHRVADTF QDYFGECSET AIKDNVVIVY ELLEEMLDNG
      121 FPLATESNIL KELIKPPTIL RSVVNSITGS SNVGDTLPTG QLSNIPWRRA GVKYTNNEAY
      181 FDVVEEIDAI IDKSGSTVFA EIQGVIDSCI KLSGMPDLSL SFMNPRLLDD VSFHPCIRFK
      241 RWESERVLSF IPPDGNFRLI SYRVSSQNLV AIPVYVKHMI SFKENSSSGR FDVTIGPKQN
      301 MGKTVESVVM TVHMPKAVLN MNLTATQGSY TFDPVTKVLT WDVGKITPQK LPNLKGIVNL
      361 QSGAPKPEEN PSLNIQFKIQ QLAISGLKVN RLDMYGEKYK PFKGVKYITK AGKFQVRT
//
