# Supplementary material for: Proteomic Screening for Cellular Targets of the Duck Enteritis Virus Protein VP26 Reveals That the Host Actin–Myosin II Network Regulates the Proliferation of the Virus
Source: Int J Mol Sci. 2025 Sep 18;26(18):9108. doi: 10.3390/ijms26189108 (PMC12470233; doi:10.3390/ijms26189108)
Supplement: Supplementary file 1 [file ijms-26-09108-s001.zip › Supplement S4- Alignment of duck-original and chick-original protein sequences/ATP5PD.gb]

LOCUS       chick ATP5H       213 aa
DEFINITION  chick ATP5H     213 aa
TITLE       chick ATP5H
ORIGIN

        1 ---------- ---------- ---------- ---------- ---------- --MAARRTAV
       61 KAIDWAAFAE RVPANQRAMF NALKTRSDAL SARLAALPEK PPAIDWTYYK TAVAKAGMVD
      121 EFQKKFSALK VPEPVDTQTA KIDAQEQEAA KGIVEYVKAS KARIAEYEQQ LQKLRSMIPF
      181 EQMTFEDLHE AFPETRLDRE KYPFWPHKPI ADL
//
LOCUS       duck ATP5PD       213 aa
DEFINITION  duck ATP5PD     213 aa
TITLE       duck ATP5PD
ORIGIN

        1 MPGPAQRRPA AITARRFRFP RAEPEAEPEG GEGAGLPARC SAGDGGRGSR RSMAGRRAAL
       61 KAIDWAAFAE RVPANQRAMF NALKTRSDAL SARLASLPEK PPTIDWAHYK AAIAKAGMVD
      121 EFQKKFSALK VPEPVDTQTA KIDAQEQEAA KNTAEYVQAS KARIAQYEQH LQKLKSMIPF
      181 EQMTNEDMAE AFPETKLDME KNPFWPHRPI ADL
//
