# Supplementary material for: Proteomic Screening for Cellular Targets of the Duck Enteritis Virus Protein VP26 Reveals That the Host Actin–Myosin II Network Regulates the Proliferation of the Virus
Source: Int J Mol Sci. 2025 Sep 18;26(18):9108. doi: 10.3390/ijms26189108 (PMC12470233; doi:10.3390/ijms26189108)
Supplement: Supplementary file 1 [file ijms-26-09108-s001.zip › Supplement S4- Alignment of duck-original and chick-original protein sequences/DCN.gb]

LOCUS       chick DCN       357 aa
DEFINITION  chick DCN     357 aa
TITLE       chick DCN
ORIGIN

        1 MRLVLLFVLL LPVCLATRFH QKGLFDFMIE DEGSADMAPT DDPVISGFGP VCPFRCQCHL
       61 RVVQCSDLGL ERVPKDLPPD TTLLDLQNNK ITEIKEGDFK NLKNLHALIL VNNKISKISP
      121 AAFAPLKKLE RLYLSKNNLK ELPENMPKSL QEIRAHENEI SKLRKAVFNG LNQVIVLELG
      181 TNPLKSSGIE NGAFQGMKRL SYIRIADTNI TSIPKGLPPS LTELHLDGNK ISKIDAEGLS
      241 GLTNLAKLGL SFNSISSVEN GSLNNVPHLR ELHLNNNELV RVPSGLGEHK YIQVVYLHNN
      301 KIASIGINDF CPLGYNTKKA TYSGVSLFSN PVQYWEIQPS AFRCIHERSA VQIGNYK
//
LOCUS       duck DCN       357 aa
DEFINITION  duck DCN     357 aa
TITLE       duck DCN
ORIGIN

        1 MRLALLFILL LPVCLAKPFH QMGLFDFMLE DEGSADMAPT DDPVISGFGP VCPFRCQCHL
       61 RVVQCSDLGL ERVPKDLPPD TTLLDLQNNK ITEIKEGDFK NLKNLHALIL VNNKISKISP
      121 AAFAPLKKLE RLYLSKNNLK ELPENMPKSL QEIRAHENEI SKLRKAVFNG LNQVIVLELG
      181 TNPLKSSGIE NGAFQGMKRL SYIRIADTNI TSIPKGLPPS LTELHLDGNK ISKIDAEGLS
      241 GLTNLAKLGL SFNSISSVEN GSLNNVPHLR ELHLNNNELV RVPSGLGEHK YIQVVYLHNN
      301 KIASVGINDF CPLGYNTKKA TYSGVSLFSN PVQYWEIQPS AFRCIHERSA IQIGNYK
//
