# Supplementary material for: Proteomic Screening for Cellular Targets of the Duck Enteritis Virus Protein VP26 Reveals That the Host Actin–Myosin II Network Regulates the Proliferation of the Virus
Source: Int J Mol Sci. 2025 Sep 18;26(18):9108. doi: 10.3390/ijms26189108 (PMC12470233; doi:10.3390/ijms26189108)
Supplement: Supplementary file 1 [file ijms-26-09108-s001.zip › Supplement S4- Alignment of duck-original and chick-original protein sequences/EIF6.gb]

LOCUS       chick EIF6       245 aa
DEFINITION  chick EIF6     245 aa
TITLE       chick EIF6
ORIGIN

        1 MAVRASFENN NELGCFAKLT NAYCLVAIGG SENFYSVFEG ELFGTIPVVH ASIAGCRIIG
       61 RMCVGNRHGL LVPSSTTDQE LQHIRNSLPD SVRIQRVEER LSALGNVTTC NDYVALVHPD
      121 LDRETEEILA DVLKVEVFRQ TVADQVLVGS YCVFSNQGGI VHPKTSIEDQ DELSSLLQVP
      181 LVAGTVNRGS EVIGAGMVVN DWCAFCGLDT TSTELSVIES IFKLNEAQPS TIATNMRDSL
      241 IDSLA
//
LOCUS       duck EIF6       245 aa
DEFINITION  duck EIF6     245 aa
TITLE       duck EIF6
ORIGIN

        1 MAVRASFENN NELGCFAKLT NAYCLVAIGG SENFYSVFEG ELFGTIPVVH ASIAGCRIIG
       61 RMCVGNRHGL LVPSSTTDQE LQHIRNSLPD SVRIQRVEER LSALGNVTTC NDYVALVHPD
      121 LDRETEEILA DVLKVEVFRQ TVADQVLVGS YCVFSNQGGI VHPKTSIDDQ DELSSLLQVP
      181 LVAGTVNRGS EVIAAGMVVN DWCAFCGLDT TSTELSVIES IFRLNEAQPS TIATNMRDSL
      241 IDSLT
//
