# Supplementary material for: Proteomic Screening for Cellular Targets of the Duck Enteritis Virus Protein VP26 Reveals That the Host Actin–Myosin II Network Regulates the Proliferation of the Virus
Source: Int J Mol Sci. 2025 Sep 18;26(18):9108. doi: 10.3390/ijms26189108 (PMC12470233; doi:10.3390/ijms26189108)
Supplement: Supplementary file 1 [file ijms-26-09108-s001.zip › Supplement S4- Alignment of duck-original and chick-original protein sequences/GSN.gb]

LOCUS       >chick GSN       778 aa
DEFINITION  >chick GSN     778 aa
TITLE       >chick GSN
ORIGIN

        1 MGKQGFGYIF LTIFCTMALK LNCVSSVSVA GLGYVVTAAV VLSAVPVSMV EHAEFSKAGK
       61 EPGLQIWRIE KFDLVPVPKN LYGDFFTGDS YLVLNTIRQR SGNLQYDLHF WLGDESSQDE
      121 RGAAAIFTVQ MDDYLQGKAV QHREVQGHES STFLGYFKSG IKYKAGGVAS GFRHVVPNEV
      181 TVQRLLQVKG RRTVRATEVP VSWESFNTGD CFILDLGSNI YQWCGSNSNR QERLKATVLA
      241 KGIRDNERNG RAKVFVSEEG AEREEMLQVL GPKPSLPQGA SDDTKTDTAN RKLAKLYKVS
      301 NGAGNMAVSL VADENPFSQA ALNTEDCFIL DHGTDGKIFV WKGRSANSDE RKAALKTATD
      361 FIEKMGYPKH TQVQVLPESG ETPLFKQFFK NWRDKDQTEG LGEAYISGHV AKIEKVPFDA
      421 ATLHTSRAMA AQHGMEDDGS GKKQIWRIEG SEKVPVDPAT YGQFYGGDSY IILYDYRHAG
      481 KQGQIIYTWQ GAHSTQDEIA TSAFLTVQLD EELGGSPVQK RVVQGKEPPH LMSMFGGKPL
      541 IVYKGGTSRE GGQTTPAQTR LFQVRSSTSG ATRAVELDPA ASQLNSNDAF VLKTPSAAYL
      601 WVGRGSNSAE LSGAQELLKV LGARPVQVSE GREPDNFWVA LGGKAPYRTS PRLKDKKMDA
      661 HPPRLFACSN KSGRFTIEEV PGDLTQDDLA TDDVMILDTW DQVFVWIGKD AQEEEKTEAL
      721 KSAKRYIETD PASRDKRTPV TLVKQGLEPP TFSGWFLGWD DDYWSVDPLQ RAMADVDV
//
LOCUS       >duck GSN       778 aa
DEFINITION  >duck GSN     778 aa
TITLE       >duck GSN
ORIGIN

        1 MGRQDFGYVF LTVFCTMALK LNCVSSMSVA GLGYVVTAAV VLSAVPVSMV EHAEFSKAGK
       61 EPGLQIWRIE KFDLVPVPKN LYGDFFTGDS YLVLNTIKQR NGNLQYDLHF WLGDESSQDE
      121 RGAAAIFTVQ MDDYLQGKAV QHREVQGHES ATFLGYFKSG IKYKAGGVAS GFRHVVPNEV
      181 TVQRLLQVKG RRAVRATEVP VTWESFNTGD CFILDLGSNI YQWCGSNSNR QERLKATVLA
      241 KGIRDNERNG RAKVFVSDEG SEREEMLQVL GPKPTLPVGT PDDTKTDTAN RKLAKLYKVS
      301 NGAGNMAVSL VADENPFSQA ALNTDDCFIL DHGTDGKIFV WKGRSANSEE RKAALKTASE
      361 FIDKMSYPKH TQIQVLPESG ETPLFKQFFK NWRDKDQTEG LGQAYISGHV AKIEKVPFDA
      421 ATLHTSKAMA AQHGMEDDGS GRKQIWRIEG SEKVPVDPST YGQFYGGDSY IILYNYQHAG
      481 KQGQIIYTWQ GAHSTQDEIA TSAFLTVQLD EELGGSPVQK RVVQGKEPPH LMSMFGGKPL
      541 IVYKGGTSRG GGQTTPAETR LFQVRSSTSG ATRAVELDPA ASQLNSNDAF VLKTPSAAYL
      601 WVGQGASNAE KSGAQELLNV LGARSVQVSE GREPENFWAV LGGKAPYRTS PRLKDKKMDA
      661 HPPRLFACSN KSGRFTIEEV PGDLTQDDLA TDDVMILDTW DQVFVWIGKD AQEEEKTEAL
      721 KSAKRYIETD PASRDKRTPV TLVKQGFEPP TFSGWFLGWD DDYWSVDPLQ RAMADVDV
//
