# Supplementary material for: Proteomic Screening for Cellular Targets of the Duck Enteritis Virus Protein VP26 Reveals That the Host Actin–Myosin II Network Regulates the Proliferation of the Virus
Source: Int J Mol Sci. 2025 Sep 18;26(18):9108. doi: 10.3390/ijms26189108 (PMC12470233; doi:10.3390/ijms26189108)
Supplement: Supplementary file 1 [file ijms-26-09108-s001.zip › Supplement S4- Alignment of duck-original and chick-original protein sequences/MYH10.gb]

LOCUS       chick MYH10       1986 aa
DEFINITION  chick MYH10     1986 aa
TITLE       chick MYH10
ORIGIN

        1 MAQRSGQEDP ERYLFVDRAV IYNPATQADW TAKKLVWIPS ERHGFEAASI KEERGDEVLV
       61 ELAENGKKAL VNKDDIQKMN PPKFSKVEDM AELTCLNEAS VLHNLKDRYY SGLIYTYSGL
      121 FCVVINPYKN LPIYSENIIE MYRGKKRHEM PPHIYAISES AYRCMLQDRE DQSILCTGES
      181 GAGKTENTKK VIQYLAHVAS SHKGRKDHNI P--------- -GELERQLLQ ANPILESFGN
      241 AKTVKNDNSS RFGKFIRINF DVTGYIVGAN IETYLLEKSR AVRQAKDERT FHIFYQLLAG
      301 AGEHLKSDLL LEGFNNYRFL SNGYIPIPGQ QDKDNFQETM EAMHIMGFSH DEILSMLKVV
      361 SSVLQFGNIS FKKERNTDQA SMPENTVAQK LCHLLGMNVM EFTRAILTPR IKVGRDYVQK
      421 AQTKEQADFA VEALAKATYE RLFRWLVHRI NKALDRTKRQ GASFIGILDI AGFEIFELNS
      481 FEQLCINYTN EKLQQLFNHT MFILEQEEYQ REGIEWNFID FGLDLQPCID LIERPANPPG
      541 VLALLDEECW FPKATDKTFV EKLVQEQGTH SKFQKPRQLK DKADFCIIHY AGKVDYKADE
      601 WLMKNMDPLN DNVATLLHQS SDKFVAELWK DVDRIVGLDQ VTGITETAFG SAYKTKKGMF
      661 RTVGQLYKES LTKLMATLRN TNPNFVRCII PNHEKRAGKL DPHLVLDQLR CNGVLEGIRI
      721 CRQGFPNRIV FQEFRQRYEI LTPNAIPKGF MDGKQACERM IRALELDPNL YRIGQSKIFF
      781 RAGVLAHLEE ERDLKITDII IFFQAVCRGY LARKAFAKKQ QQLSALKILQ RNCAAYLKLR
      841 HWQWWRVFTK VKPLLQVTRQ EEELQAKDEE LMKVKEKQTK VEAELEEMER KHQQLLEEKN
      901 ILAEQLQAET ELFAEAEEMR ARLAAKKQEL EEILHDLESR VEEEEERNQI LQNEKKKMQG
      961 HIQDLEEQLD EEEGARQKLQ LEKVTAEAKI KKMEEEILLL EDQNSKFLKE KKLMEDRIAE
     1021 CTSQLAEEEE KAKNLAKLKN KQEMMITDLE ERLKKEEKTR QELEKAKRKL DGETTDLQDQ
     1081 IAELQAQIEE LKIQLAKKEE ELQAALARGD EEAVQKNNAL KVIRELQAQI AELQEDLESE
     1141 KASRNKAEKQ KRDLSEELEA LKTELEDTLD TTAAQQELRT KREQEVAELK KAIEEETKNH
     1201 EAQIQEIRQR HATALEELSE QLEQAKRFKA NLEKNKQGLE SDNKELACEV KVLQQVKAES
     1261 EHKRKKLDAQ VQELTAKVTE GERLRVELAE KANKLQNELD NVSSLLEEAE KKGIKFAKDA
     1321 ASLESQLQDT QELLQEETRQ KLNLSSRIRQ LEEEKNNLQE QQEEEEEARK NLEKQMLALQ
     1381 AQLAEAKKKV DDDLGTIEGL EENKKKLLKD MESLSQRLEE KAMAYDKLEK TKNRLQQELD
     1441 DLMVDLDHQR QIVSNLEKKQ KKFDQMLAEE KNISARYAEE RDRAEAEARE KETKALSLAR
     1501 ALEEALEAKE EFERQNKQLR ADMEDLMSSK DDVGKNVHEL EKSKRTLEQQ VEEMRTQLEE
     1561 LEDELQATED AKLRLEVNMQ AMKAQFERDL QARDEQNEEK KRMLVKQVRE LEAELEDERK
     1621 QRALAVAAKK KMEMDLKDLE GQIEAANKAR DEAIKQLRKL QAQMKDYQRE LEEARASRDE
     1681 IFAQSKESEK KLKGLEAEIL QLQEEFAASE RARRHAEQER DELADEIANS ASGKSALLDE
     1741 KRRLEARIAQ LEEELEEEQS NMELLNERFR KTTLQVDTLN SELAGERSAA QKSENARQQL
     1801 ERQNKELKAK LQELEGSVKS KFKATISTLE AKIAQLEEQL EQEAKERAAA NKLVRRTEKK
     1861 LKEVFMQVED ERRHADQYKE QMEKANARMK QLKRQLEEAE EEATRANASR RKLQRELDDA
     1921 TEANEGLSRE VSTLKNRLRR GGPITFSSSR SGRRQLHIEG ASLELSDDDA ESKGSDVNEA
     1981 QPTPAE
//
LOCUS       duck MYH10       1986 aa
DEFINITION  duck MYH10     1986 aa
TITLE       duck MYH10
ORIGIN

        1 MAQRSGQEDP ERYLFVDRAV IYNPATQADW TAKKLVWIPS ERHGFEAASI KEEKGDEVLV
       61 ELAENGKKAL VNKDDIQKMN PPKFSKVEDM AELTCLNEAS VLHNLKDRYY SGLIYTYSGL
      121 FCVVINPYKN LPIYSENIIE MYRGKKRHEM PPHIYAISES AYRCMLQDRE DQSILCTGES
      181 GAGKTENTKK VIQYLAHVAS SHKGRKDHNI PPESPKPVKH QGELERQLLQ ANPILESFGN
      241 AKTVKNDNSS RFGKFIRINF DVTGYIVGAN IETYLLEKSR AVRQAKDERT FHIFYQLLAG
      301 AGEHLKSDLL LEGFNNYRFL SNGYIPIPGQ QDKDNFQETM EAMHIMGFSH DEILSMLKVV
      361 SSVLQFGNIS FKKERNTDQA SMPENTVAQK LCHLLGMNVM EFTRAILTPR IKVGRDYVQK
      421 AQTKEQADFA VEALAKATYE RLFRWLVHRI NKALDRTKRQ GASFIGILDI AGFEIFELNS
      481 FEQLCINYTN EKLQQLFNHT MFILEQEEYQ REGIEWNFID FGLDLQPCID LIERPANPPG
      541 VLALLDEECW FPKATDKTFV EKLVQEQGTH SKFQKPRQLK DKADFCIIHY AGKVDYKADE
      601 WLMKNMDPLN DNVATLLHQS SDKFVAELWK DVDRIVGLDQ VTGITETAFG SAYKTKKGMF
      661 RTVGQLYKES LTKLMATLRN TNPNFVRCII PNHEKRAGKL DPHLVLDQLR CNGVLEGIRI
      721 CRQGFPNRIV FQEFRQRYEI LTPNAIPKGF MDGKQACERM IRALELDPNL YRIGQSKIFF
      781 RAGVLAHLEE ERDLKITDII IFFQAVCRGY LARKAFAKKQ QQLSALKILQ RNCAAYLKLR
      841 HWQWWRVFTK VKPLLQVTRQ EEELQAKDEE LMKVKEKQTK VEAELEEMER KHQQLLEEKN
      901 ILAEQLQAET ELFAEAEEMR ARLAAKKQEL EEILHDLESR VEEEEERNQI LQNEKKKMQG
      961 HIQDLEEQLD EEEGARQKLQ LEKVTAEAKI KKMEEEILLL EDQNSKFLKE KKLMEDRIAE
     1021 CTSQLAEEEE KAKNLAKLKN KQEMMITDLE ERLKKEEKTR QELEKAKRKL DGETTDLQDQ
     1081 IAELQAQIEE LKIQLAKKEE ELQAALARGD EEAVQKNNAL KVIRELQAQI AELQEDLESE
     1141 KASRNKAEKQ KRDLSEELEA LKTELEDTLD TTAAQQELRT KREQEVAELK KAIEEETKNH
     1201 EAQIQEIRQR HATALEELSE QLEQAKRFKA NLEKNKQGLE SDNKELACEV KVLQQVKAES
     1261 EHKRKKLDAQ VQELTAKVTE GERLRVELAE KANKLQNELD NVSSLLEEAE KKGIKFAKDA
     1321 ASLESQLQDT QELLQEETRQ KLNLSSRIRQ LEEEKNNLQE QQEEEEEARK NLEKQMLALQ
     1381 SQLADAKKKV DDDLGTIEGL EENKKKLLKD MESLSQRLEE KAMAYDKLEK TKNRLQQELD
     1441 DLMVDLDHQR QIVSNLEKKQ KKFDQMLAEE KNISARYAEE RDRAEAEARE KETKALSLAR
     1501 ALEEALEAKE EFERQNKQLR ADMEDLMSSK DDVGKNVHEL EKSKRTLEQQ VEEMRTQLEE
     1561 LEDELQATED AKLRLEVNMQ AMKAQFERDL QARDEQNEEK KRMLVKQVRE LEAELEDERK
     1621 QRALAVAAKK KMEMDLKDLE GQIEAANKAR DEAIKQLRKL QAQMKDYQRE LEEARASRDE
     1681 IFAQSKESEK KLKGLEAEIL QLQEEFAASE RARRHAEQER DELADEIANS ASGKSALLDE
     1741 KRRLEARIAQ LEEELEEEQS NMELLNERFR KTTLQVDTLN SELAGERSAA QKSENARQQL
     1801 ERQNKELKAK LQELEGSVKS KFKATISTLE AKIVQLEEQL EQEAKERAAA NKLVRRTEKK
     1861 LKEVFMQVED ERRHADQYKE QMEKANARMK QLKRQLEEAE EEATRANASR RKLQRELDDA
     1921 TEANEGLSRE VSTLKNRLRR GGPITFSSSR SGRRQLHIEG ASLELSDDDA ESKGSDVNEA
     1981 QPAPAE
//
