# Supplementary material for: Proteomic Screening for Cellular Targets of the Duck Enteritis Virus Protein VP26 Reveals That the Host Actin–Myosin II Network Regulates the Proliferation of the Virus
Source: Int J Mol Sci. 2025 Sep 18;26(18):9108. doi: 10.3390/ijms26189108 (PMC12470233; doi:10.3390/ijms26189108)
Supplement: Supplementary file 1 [file ijms-26-09108-s001.zip › Supplement S4- Alignment of duck-original and chick-original protein sequences/MYH9.gb]

LOCUS       myh9-duck       1961 aa
DEFINITION  myh9-duck     1961 aa
TITLE       duck MYH9 
ORIGIN

        1 MAQRDADKYL YVDKNIINNP LTQADWAAKK LVWVPSEKNG FEAASLKEEV GDEAIVELAE
       61 NGKKVKVNKD DIQKMNPPKF SKVEDMAELT CLNEASVLHN LKERYYSGLI YTYSGLFCVV
      121 INPYKNLPIY SEEIVEMYKG KKRHEMPPHI YAITDTAYRS MMQDREDQSI LCTGESGAGK
      181 TENTKKVIQY LAHVASSHKS KKDQGELERQ LLQANPILEA FGNAKTVKND NSSRFGKFIR
      241 INFDVNGYIV GANIETYLLE KSRAIRQAKE ERTFHIFYYL LSGAGEHLKT DLLLEPYNKY
      301 RFLSNGHVTI PGQQDKDMFQ ETMEAMRIMG IPDEEQIGLL KVISGVLQLG NIVFKKERNT
      361 DQASMPDNTA AQKVSHLLGI NVTDFTRGIL TPRIKVGRDY VQKAQTKEQA DFAIEALAKA
      421 TYERMFRWLV MRINKALDKT KRQGASFIGI LDIAGFEIFE LNSFEQLCIN YTNEKLQQLF
      481 NHTMFILEQE EYQREGIEWN FIDFGLDLQP CIDLIEKPAG PPGILALLDE ECWFPKATDK
      541 SFVEKVVQEQ GTHPKFQKPK QLKDKADFCI IHYAGKVDYK ADEWLMKNMD PLNDNIATLL
      601 HQSSDKFVSE LWKDVDRIVG LDQVAGMSET ALPGAFKTRK GMFRTVGQLY KEQLAKLMAT
      661 LRNTNPNFVR CIIPNHEKKA GKLDPHLVLD QLRCNGVLEG IRICRQGFPN RVVFQEFRQR
      721 YEILTPNAIP KGFMDGKQAC VLMIKALELD SNLYRIGQSK VFFRAGVLAH LEEERDLKIT
      781 DVIIGFQACC RGYLARKAFA KRQQQLTAMK VLQRNCAAYL KLRNWQWWRL FTKVKPLLQV
      841 SRQEEEMMAK EEELIKVKEK QLAAENRLSE METFQAQLMA EKMQLQEQLQ AETELCAEAE
      901 EIRARLTAKK QELEEICHDL EARVEEEEER CQHLQAEKKK MQQNIQELEE QLEEEESTRQ
      961 KLQLEKVTTE AKLKKLEEHM IVLEDQNLKL AKEKKLLEDR MSEFTTNLTE EEEKSKSLAK
     1021 LKNKHEAMIT DLEERLRREE KQRQELEKTR RKLEGDSTDL HDQIAELQAQ IAELKMQLAK
     1081 KEEELQAALA RVEEEAAQKN MALKKIRELE SQITELQEDL ESERAFRNKA EKQKRDLGEE
     1141 LEALKTELED TLDSTAAQQE LRSKREQEVT VLKKTLEDEA KTHEAQIQEM RQKHSQAIEE
     1201 LAEQLEQTKR VKANLEKAKQ ALESERAELS NEVKVLLQGK GDAEHKRKKV DAQLQELQVK
     1261 FTEGERVKAE LADKVNKLQV ELDNVTGLLN QSDSKSIKLA KDFSALESQL QDTQELLQEE
     1321 TRLKLSFSTR LKQTEDEKNA LREQLEEEEE AKKNLEKQIS ILQQQAIEAK KKMDDGLGCL
     1381 ESAEEARKKL QKDLEGLNQR YEEKIAAYDK LEKTKTRLQQ ELDDITVDLD HQRQTVSNLE
     1441 KKQKKFDQLL AEEKNISAKY AEERDRAEAE AREKETKALS LARALEEAIE QKAELERVNK
     1501 QFRTEMEDLM SSKDDVGKSV HELEKAKRAL EQQVEEMKTQ LEELEDELQA TEDAKLRLEV
     1561 NQQAMKAQFD RDLQGRDEQN EEKRKQLIRQ VREMEVELED ERKQRSIAMA ARKKLELDLK
     1621 DLESHIDTAN KNREEAIKQL RKLQAQMKDY MRELEDTRTS REEILAQAKE NEKKLKSMEA
     1681 EMIQLQEELA AAERAKRQAQ QERDELADEI ANSSGKGALA MEEKRRLEAR IAQLEEELEE
     1741 EQGNTEIIND RLKKANLQID QMNADLNAER SNAQKNENAR QQMERQNKEL KLKLQEMESA
     1801 VKSKYKATIT ALEAKIVQLE EQLDMETKER QAASKQVRRA EKKLKDILLQ VDDERRNAEQ
     1861 FKDQADKANM RLKQLKRQLE EAEEEAQRAN ASRRKLQREL EDATETADAM NREVSSLKSK
     1921 LRRGDLPFVV TRRIVRKGTT GECSDEEVDG KADAGDAKAT E
//
LOCUS       MYH9-CH       1960 aa
DEFINITION  MYH9-CH     1960 aa
TITLE       chick MYH9
ORIGIN

        1 MAQRDADKYL YVDKNIINNP LTQADWAAKK LVWVPSEKSG FEAASLKEEV GDEAIVELAE
       61 NGKKVKVNKD DIQKMNPPKF SKVEDMAELT CLNEASVLHN LKERYYSGLI YTYSGLFCVV
      121 INPYKNLPIY SEEIVEMYKG KKRHEMPPHI YAITDTAYRS MMQDREDQSI LCTGESGAGK
      181 TENTKKVIQY LAHVASSHKS KKDQGELERQ LLQANPILEA FGNAKTVKND NSSRFGKFIR
      241 INFDVNGYIV GANIETYLLE KSRAIRQAKE ERTFHIFYYL LSGAGEHLKT DLLLEPYNKY
      301 RFLSNGHVTI PGQQDKDMFQ ETMEAMRIMG IPDEEQIGLL KVISGVLQLG NIVFKKERNT
      361 DQASMPDNTA AQKVSHLLGI NVTDFTRGIL TPRIKVGRDY VQKAQTKEQA DFAIEALAKA
      421 TYERMFRWLV MRINKALDKT KRQGASFIGI LDIAGFEIFE LNSFEQLCIN YTNEKLQQLF
      481 NHTMFILEQE EYQREGIEWN FIDFGLDLQP CIDLIEKPAG PPGILALLDE ECWFPKATDK
      541 SFVEKVVQEQ GTHPKFQKPK QLKDKADFCI IHYAGKVDYK ADEWLMKNMD PLNDNIATLL
      601 HQSSDKFVSE LWKDVDRIVG LDQVAGMSET ALPGAFKTRK GMFRTVGQLY KEQLAKLMAT
      661 LRNTNPNFVR CIIPNHEKKA GKLDPHLVLD QLRCNGVLEG IRICRQGFPN RVVFQEFRQR
      721 YEILTPNAIP KGFMDGKQAC VLMIKALELD SNLYRIGQSK VFFRAGVLAH LEEERDLKIT
      781 DVIIGFQACC RGYLARKAFA KRQQQLTAMK VLQRNCAAYL KLRNWQWWRL FTKVKPLLQV
      841 SRQEEEMMAK EEELIKVKEK QLAAENRLSE METFQAQLMA EKMQLQEQLQ AEAELCAEAE
      901 EIRARLTAKK QELEEICHDL EARVEEEEER CQHLQAEKKK MQQNIQELEE QLEEEESARQ
      961 KLQLEKVTTE AKLKKLEEDV IVLEDQNLKL AKEKKLLEDR MSEFTTNLTE EEEKSKSLAK
     1021 LKNKHEAMIT DLEERLRREE KQRQELEKTR RKLEGDSSDL HDQIAELQAQ IAELKIQLSK
     1081 KEEELQAALA RVEEEAAQKN MALKKIRELE SQITELQEDL ESERASRNKA EKQKRDLGEE
     1141 LEALKTELED TLDSTAAQQE LRSKREQEVT VLKKTLEDEA KTHEAQIQEM RQKHSQAIEE
     1201 LAEQLEQTKR VKANLEKAKQ ALESERAELS NEVKVLLQGK GDAEHKRKKV DAQLQELQVK
     1261 FTEGERVKTE LAERVNKLQV ELDNVTGLLN QSDSKSIKLA KDFSALESQL QDTQELLQEE
     1321 TRLKLSFSTK LKQTEDEKNA LKEQLEEEEE AKRNLEKQIS VLQQQAVEAR KKMDDGLGCL
     1381 EIAEEAKKKL QKDLESLTQR YEEKIAAYDK LEKTKTRLQQ ELDDIAVDLD HQRQTVSNLE
     1441 KKQKKFDQLL AEEKNISAKY AEERDRAEAE AREKETKALS LARALEEAIE QKAELERVNK
     1501 QFRTEMEDLM SSKDDVGKSV HELEKAKRAL EQQVEEMKTQ LEELEDELQA TEDAKLRLEV
     1561 NQQAMKAQFD RDLLGRDEQN EEKRKQLIRQ VREMEVELED ERKQRSIAVA ARKKLELDLK
     1621 DLESHIDTAN KNRDEAIKQL RKLQAQMKDY MRELEDTRTS REEILAQAKE NEKKLKSMEA
     1681 EMIQLQEELA AAERAKRQAQ QERDELADEI ANSSGKGALA MEEKRRLEAR IAQLEEELEE
     1741 EQGNTEIIND RLKKANLQID QMNADLNAER SNAQKNENAR QQMERQNKEL KLKLQEMESA
     1801 VKSKYKATIT ALEAKIVQLE EQLDMETKER QAASKQVRRA EKKLKDILLQ VDDERRNAEQ
     1861 FKDQADKANM RLKQLKRQLE EAEEEAQRAN ASRRKLQREL DDATETADAM NREVSSLKSK
     1921 LRRGDLPFVV TRRLVRKG-T GECSDEEVDG KAEAGDAKAT E
//
