# Supplementary material for: Proteomic Screening for Cellular Targets of the Duck Enteritis Virus Protein VP26 Reveals That the Host Actin–Myosin II Network Regulates the Proliferation of the Virus
Source: Int J Mol Sci. 2025 Sep 18;26(18):9108. doi: 10.3390/ijms26189108 (PMC12470233; doi:10.3390/ijms26189108)
Supplement: Supplementary file 1 [file ijms-26-09108-s001.zip › Supplement S4- Alignment of duck-original and chick-original protein sequences/MYO5A.gb]

LOCUS       chick MYO5A       1882 aa
DEFINITION  chick MYO5A     1882 aa
TITLE       chick MYO5A
ORIGIN

        1 MAASELYTKY ARVWIPDPEE VWKSAELLKD YKPGDKVLQL RLEEGKDLEY CLDPKTKELP
       61 PLRNPDILVG ENDLTALSYL HEPAVLHNLK VRFIDSKLIY TYCGIVLVAI NPYEQLPIYG
      121 EDIINAYSGQ NMGDMDPHIF AVAEEAYKQM ARDERNQSII VSGESGAGKT VSAKYAMRYF
      181 ATVSGSASEA NVEEKVLASN PIMESIGNAK TTRNDNSSRF GKYIEIGFDK RYRIIGANMR
      241 TYLLEKSRVV FQAEEERNYH IFYQLCASAA LPEFKTLRLG NANYFHYTKQ GGSPVIDGID
      301 DAKEMVNTRQ ACTLLGISDS YQMGIFRILA GILHLGNVEF ASRDSDSCAI PPKHDPLTIF
      361 CDLMGVDYEE MAHWLCHRKL ATATETYIKP ISKLHAINAR DALAKHIYAN LFNWIVDHVN
      421 KALHSTVKQH SFIGVLDIYG FETFEINSFE QFCINYANEK LQQQFNMHVF KLEQEEYMKE
      481 QIPWTLIDFY DNQPCINLIE AKMGVLDLLD EECKMPKGSD DTWAQKLYNT HLNKCALFEK
      541 PRLSNKAFII KHFADKVEYQ CEGFLEKNKD TVYEEQIKVL KSSKKFKLLP ELFQDEEKAI
      601 SPTSATPSGR VPLSRTPVKP AKARPGQTSK EHKKTVGHQF RNSLHLLMET LNATTPHYVR
      661 CIKPNDFKFP FTFDEKRAVQ QLRACGVLET IRISAAGFPS RWTYQEFFSR YRVLMKQKDV
      721 LSDRKQTCKN VLEKLILDKD KYQFGKTKIF FRAGQVAYLE KIRADKLRAA CIRIQKTIRG
      781 WLMRKKYMRM RRAAITIQRY VRGHQARCYA TFLRRTRAAI IIQKFQRMYV VRKRYQCMRD
      841 ATIALQALLR GYLVRNKYQM MLREHKSIII QKHVRGWLAR VHYHRTLKAI VYLQCCYRRM
      901 MAKRELKKLK IEARSVERYK KLHIGLENKI MQLQRKIDEQ NKEYKSLLEK MNNLEITYST
      961 ETEKLRSDVE RLRMSEEEAK NATNRVLSLQ EEIAKLRKEL HQTQTEKKTI EEWADKYKHE
     1021 TEQLVSELKE QNTLLKTEKE ELNRRIHDQA KEITETMEKK LVEETKQLEL DLNDERLRYQ
     1081 NLLNEFSRLE ERYDDLKDEM NLMVSIPKPG HKRTDSTHSS NESEYTFSSE ITEAEDLPLR
     1141 ME-EPSEKKA PLDMSLFLKL QKRVTELEQE KQSLQDELDR KEEQALRAKA KEEERPPIRG
     1201 AELEYESLKR QELESENKKL KNELNELQKA LTETRAPEVT APGAPAYRVL LDQLTSVSEE
     1261 LEVRKEEVLI LRSQLVSQKE AIQPKEDKNT MTDSTILLED VQKMKDKGEI AQAYIGLKET
     1321 N--------- ---------- --------RL LESQLQSQKK SHENELESLR GEIQSLKEEN
     1381 NRQQQLLAQN LQLPPEARIE ASLQHEITRL TNEN------ ---------- ---------L
     1441 DLMEQLEKQD KTVRKLKKQL KVFAKKIGEL EVGQMENISP GQIIDEPIRP VNIPRKEKDF
     1501 QGMLEYKKED EQKLVKNLIL ELKPRGVAVN LIPGLPAYIL FMCVRHADYL NDDQKVRSLL
     1561 TSTINGIKKV LKKRGDDFET VSFWLSNTCR FLHCLKQYSG EEGFMKHNTP RQNEHCLTNF
     1621 DLAEYRQVLS DLAIQIYQQL VRVLENILQP MIVSGMLEHE TIQGVSGVKP TGLRKRTSSI
     1681 ADEGTYTLDS IIRQLNSFHS VMCQHGMDPE LIKQVVKQMF YIIGAVTLNN LLLRKDMCSW
     1741 SKGMQIRYNV SQLEEWLRDK NLMNSGAKET LEPLIQAAQL LQVKKKTDED AEAICSMCNA
     1801 LTTAQIVKVL NLYTPVNEFE ERVLVSFIRT IQLRLRDRKD SPQLLMDAKH IFPVTFPFNP
     1861 SSLALETIQI PASLGLGFIS RV
//
LOCUS       duck MYO5A       1882 aa
DEFINITION  duck MYO5A     1882 aa
TITLE       duck MYO5A
ORIGIN

        1 MAASELYTKY ARVWIPDPEE VWKSAELLKD YKPGDKVLQL RLEEGKDLEY CLDPKTKELP
       61 PLRNPDILVG ENDLTALSYL HEPAVLHNLK VRFIDSKLIY TYCGIVLVAI NPYEQLPIYG
      121 EDIINAYSGQ NMGDMDPHIF AVAEEAYKQM ARDERNQSII VSGESGAGKT VSAKYAMRYF
      181 ATVSGSASEA NVEEKVLASN PIMESIGNAK TTRNDNSSRF GKYIEIGFDK RYRIIGANMR
      241 TYLLEKSRVV FQAEEERNYH IFYQLCASAA LPEFKTLRLG NANYFHYTKQ GGSPVIDGVD
      301 DAKEMVNTRQ ACTLLGISDS YQMGIFRILA GILHLGNVEF ASRDSDSCAI PPKHDPLTIF
      361 CDLMGVEYEE MAHWLCHRKL ATATETYIKP ISKLHAINAR DALAKHIYAN LFNWIVDHVN
      421 KALHSTVKQH SFIGVLDIYG FETFEINSFE QFCINYANEK LQQQFNMHVF KLEQEEYMKE
      481 QIPWTLIDFY DNQPCINLIE AKMGILDLLD EECKMPKGSD DTWAQKLYNT HLNKCALFEK
      541 PRLSNKAFII KHFADKVEYQ CEGFLEKNKD TVYEEQIKVL KSSK-FKLLP ELFQDEEKVL
      601 SPTSATPSGR VPLSRTAVKP AKARPGQTSK EHKKTVGHQF RNSLHLLMET LNATTPHYVR
      661 CIKPNDFKFP FTFDEKRAVQ QLRACGVLET IRISAAGFPS RWTYQEFFSR YRVLMKQRDV
      721 LGDRKQTCKN VLEKLILDKD KYQFGKTKIF FRAGQVAYLE KIRADKLRAA CIRIQKTIRG
      781 WLMRKKYVRM RKAAITIQRY VRGYQARCYA TFLRRTRAAI TIQKFQRMYV VRKRYQCMRD
      841 ATIALQALLR GYMARNKYQM MLREHKSIII QKHVRGWLAR VHYRRTLKAI VYLQCCYRRM
      901 MAKRELKKLK IEARSVERYK KLHIGLENKI MQLQRKIDEQ NKEYKSLLEK LNSLEITYST
      961 ETERLRSDVE RLRMSEEEAK NATNRVLSLQ EEIAKLRKEL HQTQSEKKTI EEWADKYKHE
     1021 TEQLVSELKD QNTLLKTEKE ELNRRIHDQA KEITEAMEKK LVEETKQLEL DLNDERLRYQ
     1081 NLLNEFSRLE ERYDDLKDEM NLMVSIPKPG HKRTDSTHSS NESEYTFSSE ITEAEDLPLR
     1141 MEQEPSEKKA PLDMSLFLKL QKRVTELEQE KQSLQDELDR KEEQALRAKA KEEERPPIRG
     1201 AELEYESLKR QELESENKKL KNELNELQKA LTETRSPEVT APGAPAYRVL LDQLTSVSEE
     1261 LEVRKEEVLI LRSQLVSQKE AIQPK---NT MTDSTILLED VQKMKDKGEI AQAYIGLKET
     1321 NRQSPQDYHM LNEDGELWLV YEGLKQANRL LESQLQSQKK SHENELESLR GEIQSLKEEN
     1381 NRQQQLLAQN LQLPPEARIE ASLQHEITRL TNENLFYEEL YADDPKKYQS YRISLYKRMI
     1441 DLMEQLEKQD KTVRKLKKQL KVFAKKIGEL EVGQMENISP GQIIDEPIRP VNIPRKEKDF
     1501 QGMLEYKKED EQKLVKNLIL ELKPRGVAVN LIPGLPAYIL FMCVRHADYL NDDQKVRSLL
     1561 TSTINGIKKV LKKRGDDFET VSFWLSNTCR FLHCLKQYSG EEGFMKHNTP RQNEHCLTNF
     1621 DLAEYRQVLS DLAIQIYQQL VRVLENILQP MIVSGMLEHE TIQGVSGVKP TGLRKRTSSI
     1681 ADEGTYTLDS IIRQLNSFHS VMCQHGMDPE LIKQVVKQMF YIIGAVTLNN LLLRKDMCSW
     1741 SKGMQIRYNV SQLEEWLRDK NLMNSGAKET LEPLIQAAQL LQVKKKTDED AEAICSMCNA
     1801 LTTAQIVKVL NLYTPVNEFE ERVLVSFIRT IQLRLRDRKD SPQLLMDAKH IFPVTFPFNP
     1861 SSLALETIQI PASLGLGFIS RV
//
