# Supplementary material for: Proteomic Screening for Cellular Targets of the Duck Enteritis Virus Protein VP26 Reveals That the Host Actin–Myosin II Network Regulates the Proliferation of the Virus
Source: Int J Mol Sci. 2025 Sep 18;26(18):9108. doi: 10.3390/ijms26189108 (PMC12470233; doi:10.3390/ijms26189108)
Supplement: Supplementary file 1 [file ijms-26-09108-s001.zip › Supplement S4- Alignment of duck-original and chick-original protein sequences/TMED10.gb]

LOCUS       chick TMED10       233 aa
DEFINITION  chick TMED10     233 aa
TITLE       chick TMED10
ORIGIN

        1 MPLP--PPGR PR-------- LRLAP----L LALLLLAGPA RPISFQLPGK ARKCLREEIH
       61 RDTLVTGEYE IGAPPGSSSG PSANLKITDS AGHILYAKED ATKGKFAFTT EDYDMFEACF
      121 ESKLPVGTGR MPDQLVILDM KHGVEAKNYE EIAKVEKLKP LEVELRRLED LSESIVNDFA
      181 YMKKREEEMR DTNESTNTRV LYFSIFSMCC LIGLATWQVF YLRRFFKAKK LIE
//
LOCUS       duck TMED10       233 aa
DEFINITION  duck TMED10     233 aa
TITLE       duck TMED10
ORIGIN

        1 MPLLPLPPGR PRHSAGPGPV PRLAPLLLLL LLLLLLAGPA RPISFQLPGK ARKCLREEIH
       61 RDTLVTGEYE IGAPPGSSSG PSANLKITDS AGHILYAKED ATKGKFAFTT EDYDMFEACF
      121 ESKLPVGTGR MPDQLVILDM KHGVEAKNYE EIAKVEKLKP LEVELRRLED LSESIVNDFA
      181 YMKKREEEMR DTNESTNTRV LYFSIFSMCC LIGLATWQVF YLRRFFKAKK LIE
//
