# Supplementary material for: Proteomic Screening for Cellular Targets of the Duck Enteritis Virus Protein VP26 Reveals That the Host Actin–Myosin II Network Regulates the Proliferation of the Virus
Source: Int J Mol Sci. 2025 Sep 18;26(18):9108. doi: 10.3390/ijms26189108 (PMC12470233; doi:10.3390/ijms26189108)
Supplement: Supplementary file 1 [file ijms-26-09108-s001.zip › Supplement S4- Alignment of duck-original and chick-original protein sequences/TMOD3.gb]

LOCUS       duckTMOD3       352 aa
DEFINITION  duckTMOD3     352 aa
TITLE       duck TMOD3
ORIGIN

        1 MTLPFRKDLD KYKDLDEDEI LGKLSEEELK QLETVLDDLD PENALLPAGF RQKDQTAKKA
       61 SGPFDRERLL AYLEKQALEH KDREDYVPFT KEKKGKIFIP KQKPVQSFTE EKIALDPELE
      121 EALTSATDTE LCDLAAILGM SNLITNNQFC DVVGSSNGVD KDSFSNIVKG EKMLPVFDEP
      181 PNPTNVEETL QRIKDNDSRL VEVNLNNIKN IPIPTLKEFA KALETNTHVK NFSLAATRSN
      241 DPVAVALADM LRVNTKLKSL NIESNFITGV GILALVDALK DNETLTEIKI DNQRQQLGTL
      301 AEVEIAKMLE ENTKILKFGY HFTQQGPRAR AAAAITKNND LVRKRRVEGD SQ
//
LOCUS       Chick TMOD3       352 aa
DEFINITION  Chick TMOD3     352 aa
TITLE       chick TMOD3
ORIGIN

        1 MTLPFRKDLD KYKDLDEDDI LGKLSEEELK QLETVLDDLD PENALLPAGF RQKDQTAKKA
       61 SGPFDRERLL AYLEKQALEH KDREDYVPFT KEKKGKVFIP KQKPAQSYAE EKIALDPELE
      121 EALTSATDTE LCDLAAILGM SNLITNNQFC DIVGSSNGVG KDSFSNIVKG EKMLPVFDEP
      181 PNPTNVEETL QRIKDNDSRL VEVNLNNIKN IPIPTLKEFA KALETNTHVK NFSLAATRSN
      241 DPVAVALADM LRVNTKLKSL NIESNFITGV GILALVDALK DNETLTEIKI DNQRQQLGTL
      301 AEVEIAKMLE ENTKILKFGY HFTQQGPRAR AAAAITKNND LVRKRRVEGD GQ
//
