# Supplementary material for: Proteomic Screening for Cellular Targets of the Duck Enteritis Virus Protein VP26 Reveals That the Host Actin–Myosin II Network Regulates the Proliferation of the Virus
Source: Int J Mol Sci. 2025 Sep 18;26(18):9108. doi: 10.3390/ijms26189108 (PMC12470233; doi:10.3390/ijms26189108)
Supplement: Supplementary file 1 [file ijms-26-09108-s001.zip › Supplement S4- Alignment of duck-original and chick-original protein sequences/VAMP3.gb]

LOCUS       chick VAMP3       104 aa
DEFINITION  chick VAMP3     104 aa
TITLE       chick VAMP3
ORIGIN

        1 MSANVPGNTN VPAGSNRRLQ QTQHQVDEVV DIMRVNVDKV LERDQKLSEL DDRADALQAG
       61 ASQFETSAAK LKRKYWWKNC KMWAILIAVV VIIIIIIIVV SVSK
//
LOCUS       duck VAMP3       104 aa
DEFINITION  duck VAMP3     104 aa
TITLE       duck VAMP3
ORIGIN

        1 MSASVPGSSN AAAGSNRRLQ QTQHQVDEVV DIMRVNVDKV LERDQKLSEL DDRADALQAG
       61 ASQFETSAAK LKRKYWWKNC KMWAILIAVV VFIIIIIIVW TAFS
//
