# Supplementary material for: Proteomic Screening for Cellular Targets of the Duck Enteritis Virus Protein VP26 Reveals That the Host Actin–Myosin II Network Regulates the Proliferation of the Virus
Source: Int J Mol Sci. 2025 Sep 18;26(18):9108. doi: 10.3390/ijms26189108 (PMC12470233; doi:10.3390/ijms26189108)
Supplement: Supplementary file 1 [file ijms-26-09108-s001.zip › Supplement S4- Alignment of duck-original and chick-original protein sequences/Xirp1.gb]

LOCUS       chick Xirp1       1941 aa
DEFINITION  chick Xirp1     1941 aa
TITLE       chick Xirp1
ORIGIN

        1 MAEPQKSSKV AIKKMEDDLP PPPIPDSIQV IAPASQDPNP LPVPPPKQAF SKFYQQRQVN
       61 ELKRLYRHMH PELRKNLEEA VTEDLAEMLN TEDPNAQGSV NLDKVLPGEV QSMRWIFENW
      121 ALDSIGDHQA TKKMMEDEII PGGDVKSTSL RFENQSVNGD YLSTTAKVSE TDLARGDVHT
      181 ARWLFETQPL DSLNKLYSDE TEMQEAVLKE PVQGGDVKGA KELFEAQSLD AIGRCCSVEE
      241 KSILQLKSEI QELKGDVKKT IRLFQTEPLC AIRDKTGNIH EIKSVCREEI QSNAVRTARW
      301 LFETQPLDTI NKDTSKVQII RGISLEEIGR PDVSGARWIF ETQPLDAIRE ITVEEQDFKA
      361 STDFVTGADV TKQRLLFGTQ ALDSLKGEAS ESVAAKEQVI GGDVKSTLWL FETQPMETLK
      421 DNVEVGHLKK VELSAEEKGD VKQRKHVFET CPLGSISKAF EEEISAASTE EVVKGDVKSF
      481 KTLFETLPLD SIKEVDAEPI TKEEEKIPPG NVKANQILFE TTPLYAIKDS FGNFHEVTSV
      541 SREQVISGDV KKYKWMFETR PLDQFDESTK KVDIIRGITK QEVVAGDVRT AKWLFETQPM
      601 DVIHHQATQG EEHPSMKREI SQRGDVKTCR WLFETQPMHT LYEKAEKKQE EDVSVPQADV
      661 KSYTWMFETQ PLDSLKGQEE QYLRVSKAYS QDELQGVDVK TVRHLFETEP LGSSVVSEAD
      721 QKKTLRYSSR VEIQSGEVSR VKEFFEAKPL DTTTKPTAVI KDDGTIEAGS VHKFTWLFEN
      781 YPMDTLKDSS EGIQEIPPEK DIKGGDVGGK RFIFETYSLD QIHDKVDETE LHKIQKDTMS
      841 KANVKSCTML FESQPLYAIQ DKEGGYHEVT SVQKEEIMKG DVKGARWLFE TKPLDQIKKE
      901 EEVFVIRAVT QEDIKKGDVQ AARWRFETEP LDSFPGGKIS VPRTVDDVQK GDVQSNKQLF
      961 ESQQVGQKKY VRMVSVSDVQ RGDVRTSTWL FENQPVDSLY GDADRSSSIS TVQREDSQKG
     1021 DVKRCTWLFE TQPMDTLKDP EVTVSTGTQE PIPRADVKST TWLFESTPLD KFSASECSRE
     1081 TELKERTMRE TLETLCTCQA IQHDGILIEA NDTESVKMVK YQLSSPGAPE ILKEEIVRGH
     1141 LQGIMLQLLH RTNVEPQSVL VEEDREGKIK VSSLQLLDQS EAIKGKEDLS GNVAKALQSL
     1201 LSQDASIKKG MVIQETKSES VKMTLYSLLF HSVQQKVVKG DVKSTIGNLM ASSQEQRATV
     1261 TVKREDNEKG NVQLFASCIE KGDLDYLKNL QQESEIQSLI SAQAEQGAAE SAPRALQSTN
     1321 THVLANKEQV EKVMAEAKSG ALEGAKMVFA CESTGKEGAL EREVVHAVGV TGTTVQCLGK
     1381 PQNLPTGMEK EEIMSGGLKV TTKSIQRVAD VSKNTEKEES ISACLKEPKA TMQGIAQAKV
     1441 TAERNEVVGE QQSLVTEQAS QKQSEEKVLG NDLQAAMQSL RLATAEARNI QHHVQSKLQR
     1501 NREEVHMACR QQVASKQETK TLQSTIHQQE SASTMRENTS TAIRTSTTRV QEASRTHTSV
     1561 SQKSIASHKK VSASEEVQGG QLLSQENQVV PSRDVSIKDG LYTATPVKTY INPFVESDYK
     1621 EQSVQEERDV IIRGDVQTAI RALQSAATEQ RLVEKEDIVR GNLKATLQSL EKSNVNVSKG
     1681 DFKAAMIYRN AGQSYSVCKK KSETQVNNNQ TAVVASGSQA DNDFPPPPPV AVMKAEHCPP
     1741 STKATREGAP PLLTSKDEAP GCFSPLQTPL PPPPSLSCKP SDQNSTEKPK IPPKPEITAP
     1801 LRKKPVPPPK PEHLLHEAYS ASTNNSTNRS TKSVPPPVPP KPPGLREISM PKPPPAELQL
     1861 SCTEVCEQSD HRESQDKCCT LESSMDKSIT VHGPERKLPK YTAKTPLQMA EERYKARKGG
     1921 QGKFELDRAK PSKPVKNGEV G
//
LOCUS       duck Xirp1        2858 aa
DEFINITION  duck Xirp1      2858 aa
TITLE       duck Xirp1 
ORIGIN

        1 MEKAEKLRPA QSLPFLCHSP RGIPEHEAVP LRKSVSVSEL VARYQSILDC ESKMSKKEYP
       61 KLMERRYLSQ TNGNPMGKKY GLSQSHRGDV SWSKSTEDLP IHKISATTRN LQGLPTPFDT
      121 HRANPQSNTL PFAPLKTPPH NRILKKREAD TRILTTIQPL SRETKPHREP SFPSSLQSMQ
      181 RMQWSPTTIT WKKSASKEGK ISRDRQVIIS SVPDAASDSA TGRSYERTRS FLDVSDSTRR
      241 ILQQGRGRCS SLSVKELSAR YLSQAAAAAA HGGPAQPTTV KDSSTPSSDR QKTSKMAEAQ
      301 KSSQVAIKKM EEDLPPPPAL GSVQVIPPGS QDPNPLPVPP PKQAFSKFYQ QRQVNELKRL
      361 YRHMHPELRK NLEEAVTEDL AEMLNAEDPN AQGSVNLDKV LPGEVQSMRW IFENWALDSI
      421 GDHQATKKLT EEEIIPGGDV KSTSLRFESQ SINGDSLSTP AKDSETDLAR GDVHTARWLF
      481 ETQPLDSLNK LYSDETEVQE AVLKEPVQGG DVKGARELFE AQSLDAIGRC CSVEEKSILQ
      541 LKSEIQELKG DVKKTIRLFQ TEPLCAIRDK TGNIHEIKSV CREEIQSNAV RTARWLFETQ
      601 PLDTINKDTS KVQIIRGISL EEIGRPDVSG ARWIFETQPL DAIREITVEE QDFKASTDFV
      661 TGADVSKQRL LFETQTLDSL KGEDSETVAA KEQVIGGDVK STLWLFETQP METLKDNFEV
      721 GRLKKVELSA EEKGDVKQRK HVFETCPLGS ISKSFEEETS ETSREEVVKG DVKSFKTLFE
      781 TLPLDSIKEA DAEPITKEEE KIPAGNVKAN QILFETTPLY AIKDSFGNFH EVTSVSREQV
      841 ISGDVKNYKW MFETRPLDQF DESTKKVDII RGITKQEVVA GDVRTAKWLF ETQPIDVIHH
      901 QAMQGEEHSS VKREISQRGD VKTCRWLFET QPIHTLYEKS EKKQEEDVCV PQADVKSYTW
      961 MFETQPLDSL KGQEEQYLKV SKAYSQEELQ GVDVKTVRHL FETEPLGSST ISEADQKKTM
     1021 RYSSRVEIQS GEVSRVKEFF EAKPLDTTTK PTAVVKDDGT IEAGSVHKFT WLFENYPMDS
     1081 LKDSSEGIQE IPPEKDIKGG DVGGKRFIFE TYSLDQIHDK VDETELQKIQ KDTMSKANVK
     1141 SCTMLFESQP LYAIQDKEGG YHEVTSVQKE EIMKGDVKGA RWLFETKPLD QIKKEEEVFV
     1201 IRAVTQEDIK KGDVQAARWR FETEPLDSFS GGKTSVPRTV DDVQKGDVQS NKQLFESQQV
     1261 GQKKYVRMVS VSDVQRGDVR TSTWLFENQP VDSLHGDADR SSSISTVQRE DSQKGDVKRC
     1321 TWLFETQPMD TLKDTEVTAT AGAQEAIPRA DVKSTTWLFE STPLDKFSAS EGSGETELKE
     1381 RTMKETLETL CTCQAIQHDG ILIEANDMES VKMVKYQLIT PGAPEILKEE IVGGHLQRIM
     1441 LQLLHRTNVE AQSVLVEEDR EGKIKVSSLQ LLDQSEAVKS KEDLSGNVAK ALQGLLSQDA
     1501 SIKKGMVLQE TKSGSMKMTL YSLLFHSVQQ KVVKGDVKST IGNLLASSQE QKATATVKRE
     1561 DNEKGNVQLF ASCIEKGDLD YLKNLQQESE IQSLISSQAE QGVDESVPLV QGAKIHVLAN
     1621 KDQAEKVIAE GESGAMEGAK KVFVCESVGK EGALQKEAMH AAGVTGATVQ CLGKPQSLPT
     1681 AMGKEEILSG GLKVTTKSIQ RVADVSKKAE KEESTSASLK EPKAMTQGTT QTQVTVERGE
     1741 VAGEHQSLMT GPASQMQPGE KVLGSDLQAA MQSLRLATAE AKNIQHHVQS KLQKNREEVH
     1801 RQQAASMQGT KTLQSTIHQQ DSASTTREST STAIRTTTTR VQEASQSHTS MSQKSIASHK
     1861 KVSASEEVQG GQLLSQENRV VPSRDVSIKD GLYTATPVKT YINPFVESDY KEQSVQEERD
     1921 VIIRGDVQTA IRALQSAATE QRLVEKEDVV RGNLKATLQS LEKSNVNVSR GDFKAAMIYR
     1981 NAGQSYSVCK KKNETQVISN QTAVVASGSQ ADNDFPPPPP VAVMKAEHCP PSAKATGEGA
     2041 LPPPACKDEA PGCSAPIQTP LPTLPSLSCK PSEQNAAEKP KISPKSEITA PPRKKPVPPP
     2101 KPEHLLHEAY CASTINSTSR STKPVPPPLP PKPQGLREVG KPKPPAAELR LGCVEVCEQS
     2161 GHVEGQAKCC TLESSMEKSV TVQGMSPERK LPKDTAKTPL QLAEERYKTS KGRQCKSEVD
     2221 SAKTSKPVQN GVVGFQVEQG TMSGKAAAPG SCLGKVVQRH SELYHQEDRF SSVSHPACPG
     2281 RAQTLNVPGQ TEPSTSSVGR STPPKRGDDT SKNALPKVER ESVYNAYMSW DSQRVTQQVS
     2341 ERRQTSHSMS FHQQPVNPSK EEHQGNSGQQ KCPDGEAEAP AQEKPAVIMR EKPKKETEDE
     2401 RRKRLSVHKE EIMKGNVKEA MEIFENLRRQ EELQEILTRV KEFEEETSKV DVKALRSFFE
     2461 KVPDWVVRQK TTQAKQQDRA ETQAKDDADS VSSVELVFGD LERASAEIIH LKEQTLARLL
     2521 DIEEAIKKAL YSVSSLKSES DIAGLSGLFK ESLGNTQSSV SSSNIRKISI VSSKARQDGA
     2581 TVETGEAASG GGAKVAEKTE VTKSELEVPR LVHPRVSSPS SPSYISIESA ARKPAESPRT
     2641 AHSPRDMASP DCPDAPGKRD AFAQDGFSSF NHPSAGSAGR DKAPFEKKSE PTQTNTGLNS
     2701 VKQHNLGNTN HQVSEKEKCP PDTSKNSCHC GMKGGFPEYC SLNTPSPQNP RRQKSILELQ
     2761 TGPDGSKLYG ATRTVTEQYE EMDQFGNKII TSSTTVTKQS ETQTSSTCDV VSHPRYEVSA
     2821 SPLFRRYVKS PGEDFHTNGS FQEPGVVFVT FGNSKPKK
//
